# Supplementary material for: Examining behavioural test sensitivity and locomotor proxies of anxiety-like behaviour in zebrafish
Source: Sci Rep. 2023 Mar 7;13:3768. doi: 10.1038/s41598-023-29668-9 (PMC9992706; doi:10.1038/s41598-023-29668-9)
Supplement: Supplementary file 1 — Supplementary Information 1. [file 41598_2023_29668_MOESM1_ESM.xlsx]

## Sheet: NTD Upper Zone
0	1	5	15
0	206.88	74.2	106.2
11.6	26.76	107	81.16
20.68	8.96	141.52	157.04
93.04	12.88	10.4	135.2
0	67.36	47	125
0	19.12	87.72	143.36
35.28	0	74.96	141
0	4.2	22.12	91.24
0	1.24	195.32	126.52
15.08	38.96	119.88	79.72
0	0	116.2	87.52
0.96	65.4	111.12	59.4
0	0	47.8	46.48
110.96	1.72	76.8	111.68
145.56	0	183.44	137.04
0	255.92	173.48	101.24
0	0.04		62.2
	196.08		173.08
	300.04

## Sheet: NTD Lower Zone
0	1	5	15
300	91	225.12	192.56
288.44	271.56	190.76	216.44
277.04	291.08	156.88	137.88
207	287.16	289.44	157.32
300.04	232.44	252.52	172.64
300.04	280.84	202.8	155.84
264.52	300.04	223.52	155.96
300.04	295.84	277.12	207
300.04	298.64	102.76	172.8
284.96	261.08	167.32	216.84
300.04	300.04	181.16	209.92
299.04	234.64	185.84	240.12
300.04	300	251.36	252.4
189.08	298.32	218.92	186.44
154.48	300.04	114.4	160.92
300.04	43.88	124.12	160.68
300.04	300		235.52
	103.96		124.56
	0

## Sheet: NTD Velocity
0	1	5	15
4.59579	10.344	4.56295	8.09857
4.95959	9.63016	8.40774	6.18933
6.50887	4.88839	6.47339	7.60642
6.65005	4.95606	13.3568	5.36292
1.03142	5.57478	5.42557	6.83464
8.52266	3.46641	5.96134	7.64978
8.42371	3.96188	5.45107	6.30111
5.48968	5.26302	9.27711	5.81204
0.036434	7.89846	4.71095	7.9165
6.30518	2.92872	6.04069	4.9943
5.99111	1.22662	7.60611	4.61695
3.53161	6.21674	5.65491	11.9982
3.90463	0.723057	3.181	5.15103
2.19698	0.643138	5.08562	7.12029
4.17272	0.043679	5.92221	7.99702
2.26444	1.83297	6.69001	2.98186
0.444297	0.599588		5.19265
	1.14868		6.13322
	0.627736

## Sheet: NTD Immobility
0	1	5	15
20.92	91	26.08	17.88
28.44	271.56	12.88	16.72
18.52	34.76	18.6	12.24
21.68	21.52	14.92	24.4
152.16	19.72	13.8	12.2
21.08	42.2	20.24	15.56
16.6	34.68	18.48	11.52
25.08	20.68	11.4	12.28
297.48	22.8	19.32	13.8
16.48	90.16	11.44	19.16
25.88	187.96	15.2	34.8
54.64	50.44	134.92	38.64
115.12	282.96	12.8	24.04
178.24	172.6	23.48	13.76
42.04	294.44	18	11.84
131.12	175.24	15.92	55.36
284.32	244.12		19.08
	205.36		16.56
	171

## Sheet: Shoal IID
0	1	5	15
4.87203	6.50794	7.21321	12.8184
4.23602	7.49061	6.89206	14.4807
4.87647	7.56888	13.4943	9.93809
5.98774	4.59169	5.69799	8.34211
5.68687	5.27454	7.36716	13.371
5.55924	4.41323	6.84934	8.65768
5.33087	4.45608	9.45587	7.57543
4.63961	5.80865	7.04523	6.70336
4.82592	5.83343	5.50602	14.0047
5.27333	4.94327	10.6325
6.75357
6.48815
7.71417
9.35286
5.813
5.55291
7.00642
9.20546
7.3208
10.6439

## Sheet: Shoal NND
0	1	5	15
6.19454	8.43942	7.02427	12.4889
5.2662	9.42643	6.43141	13.8179
6.08752	9.17192	12.9638	9.61597
7.78319	5.97829	5.55109	8.34211
7.24219	6.77798	7.13232	13.371
7.1263	5.58244	6.57119	8.25258
6.79007	5.71753	8.39727	7.18047
5.95647	7.35161	6.78093	6.62072
6.03883	5.70643	5.38955	14.0047
6.42215	4.82188	10.2688
6.52325
5.8312
7.38124
8.65151
5.60265
5.3032
5.83347
8.85564
7.0986
10.3306

## Sheet: Shoal Velocity
0	1	5	15
7.36774	9.14062	10.4396	7.96881
6.56113	7.94636	6.92711	7.69825
8.27926	8.51525	6.81755	5.94632
8.11274	6.0682	7.95727	9.39607
8.41811	9.33032	8.73181	7.32177
8.39928	7.10366	8.64945	8.21381
8.81245	7.90777	4.61442	9.45901
6.92903	7.24032	6.79395	8.61413
8.73683	8.19249	5.45285	10.317
6.87645	6.50484	7.82402
6.77574
5.6626
10.5842
4.61079
4.05841
5.49464
4.54229
7.13102
10.3887
11.038

## Sheet: Shoal Immobility
0	1	5	15
35.08	28.152	18.152	33.192
41.16	49.376	60.616	36.08
30.112	46.568	72.432	40.248
31.688	139.76	32.112	26.336
51.232	18.528	29.128	58.672
24.04	30.824	26.304	38.768
39.12	36.12	95.568	23.664
48.272	55.136	37.424	27.464
23.528	39.84	136.408	15.624
89.912	54.264	49.264
44.696
123.864
18.6
266.328
167.352
119.088
250.312
24.728
26.712
13.648

## Sheet: Shoal Novel Object IID
0	1	5	15
6.48764	6.25301	9.20781	12.2737
4.33197	6.57923	7.75515	14.8045
4.7449	7.94244	8.33878	9.31316
6.41893	8.16765	5.00893	7.06586
9.6193	7.34586	12.0685	13.1749
9.20787	4.93451	6.40134	5.68736
5.42469	5.42941	7.80771	6.00969
4.64052	8.92242	8.38413	12.6263
5.8916	7.08958	5.91094
4.47855	3.79362	9.16736
8.37177
5.14351
7.58689
8.85571
4.77553
5.82859
10.7729
10.1773
11.1036

## Sheet: Shoal Novel Object NND
0	1	5	15
8.02574	7.34291	8.71026	11.6464
4.89723	8.30157	7.48608	14.2382
5.7044	9.7781	7.61482	8.82965
8.40425	10.4121	4.81699	6.76099
9.86619	7.75534	11.3241	12.1259
8.76131	6.21964	6.20363	5.50613
6.27358	6.51189	6.98305	5.78786
5.34394	11.0717	7.66653	11.8685
6.87683	8.89624	5.58425
6.02421	5.24402	8.50971
7.65256
4.96478
7.40302
8.08182
6.98305
5.58325
9.72712
9.66284
10.4137

[truncated: 5 more sheets: Shoal Novel Object Velocity, Shoal Novel Object Immobility, LDT Dark Zone, LDT Velocity, LDT Immobility]
